# Supplementary material for: Cytosolic S100A8/A9 promotes Ca2+ supply at LFA-1 adhesion clusters during neutrophil recruitment
Source: eLife. 2024 Dec 19;13:RP96810. doi: 10.7554/eLife.96810 (PMC11658764; doi:10.7554/eLife.96810)
Supplement: Figure 3—source data 2. — Original membranes corresponding to Figure 3H and I. Paxillin, p-paxillin, Pyk2, and p-Pyk2 original membranes. [file elife-96810-fig3-data2.zip]

Archive with 4 entries (4 files):
- p-Paxillin uncropped blot_WT.tif
- p-Pyk2 uncropped blot.tif.tif
- tot Paxillin and p-Paxillin S100  uncropped blot.tif.tif.tif
- tot Pyk2 uncropped blot.tif.tif
