# Supplementary material for: Cytosolic S100A8/A9 promotes Ca2+ supply at LFA-1 adhesion clusters during neutrophil recruitment
Source: eLife. 2024 Dec 19;13:RP96810. doi: 10.7554/eLife.96810 (PMC11658764; doi:10.7554/eLife.96810)
Supplement: Figure 4—figure supplement 1—source data 2. — Original membranes corresponding to Figure 4—figure supplement 1B and D. Calmodulin (CaM) and β-actin original membranes. [file elife-96810-fig4-figsupp1-data2.zip]

Archive with 3 entries (3 files):
- B Actin.tif.tif.tif.tif
- CaM_GAPDH Lyz2xGCaMP5.tif.tif.tif.tif
- CaM_GAPDH Lyz2xGCaMP5xS100a9.tif.tif.tif
